# Supplementary material for: High-Density Horizontal Stacking of Chondrocytes via the Synergy of Biocompatible Magnetic Gelatin Nanocarriers and Internal Magnetic Navigation for Enhancing Cartilage Repair
Source: Polymers (Basel). 2022 Feb 19;14(4):809. doi: 10.3390/polym14040809 (PMC8963011; doi:10.3390/polym14040809)
Supplement: Supplementary file 1 [file polymers-14-00809-s001.zip]

Archive with 3 entries (3 files):
- Movie S1. Observation of the guidance of SPIO magnetized chondrocytes via external magnet..mp4
- Movie S2. Observation of the guidance of MAGNC-magnetized chondrocytes via external magnet..mp4
- polymers-1544024- Supplementary file.pdf
